# Supplementary material for: Activation of RHO-1 in cholinergic motor neurons competes with dopamine signalling to control locomotion
Source: PLoS One. 2018 Sep 21;13(9):e0204057. doi: 10.1371/journal.pone.0204057 (PMC6150489; doi:10.1371/journal.pone.0204057)
Supplement: S1 Script — Script used to analyse videos with Worm Analysis Tool Box version 3. (M) [file pone.0204057.s017.m]

ForVel = nanmean(worm.locomotion.velocity.midbody.speed(worm.locomotion.velocity.midbody.speed>0));
BackVel = nanmean(worm.locomotion.velocity.midbody.speed(worm.locomotion.velocity.midbody.speed<0));
Wavelength = nanmean(worm.posture.wavelength.primary(worm.posture.wavelength.primary<Inf));
Amplitude = nanmean(worm.posture.amplitude.max);
Eccentricity = nanmean(worm.posture.eccentricity);
x(1,:) = abs(worm.posture.bends.head.mean);
x(2,:) = abs(worm.posture.bends.neck.mean);
x(3,:) = abs(worm.posture.bends.midbody.mean);
x(4,:) = abs(worm.posture.bends.hips.mean);
x(5,:) = abs(worm.posture.bends.tail.mean);
meanHead = nanmean(x(1,:));
meanNeck = nanmean(x(2,:));
meanMidbody = nanmean(x(3,:));
meanHips = nanmean(x(4,:));
meanTail = nanmean(x(5,:));
Length = nanmean(worm.morphology.length);
Width = nanmean(worm.morphology.width.midbody);

totalDistance = 0;
totalTime = 0;
for i=1:length(worm.locomotion.motion.forward.frames)
        totalDistanceForward = totalDistance + worm.locomotion.motion.forward.frames(i).distance;
        totalTimeForward = totalTime + worm.locomotion.motion.forward.frames(i).time;
end;


totalDistance = 0;
totalTime = 0;
for i=1:length(worm.locomotion.motion.backward.frames)
        totalDistanceBackward = totalDistance + worm.locomotion.motion.backward.frames(i).distance;
        totalTimeBackward = totalTime + worm.locomotion.motion.backward.frames(i).time;
end;

totalDistance = 0;
totalTime = 0;
for i=1:length(worm.locomotion.motion.paused.frames)
        totalDistancePaused = totalDistance + worm.locomotion.motion.paused.frames(i).distance;
        totalTimePaused = totalTime + worm.locomotion.motion.paused.frames(i).time;
end;

Data = [ForVel,BackVel,Wavelength,Amplitude,Eccentricity,Length,Width,meanHead,meanNeck,meanMidbody,meanHips,meanTail,totalDistanceForward,totalDistanceBackward,totalDistancePaused,totalTimeForward,totalTimeBackward,totalTimePaused];
