# Supplementary material for: Activation of RHO-1 in cholinergic motor neurons competes with dopamine signalling to control locomotion
Source: PLoS One. 2018 Sep 21;13(9):e0204057. doi: 10.1371/journal.pone.0204057 (PMC6150489; doi:10.1371/journal.pone.0204057)
Supplement: S1 Dataset — All raw data from the study is provided as an Excel file supplementary information. (XLSX) [file pone.0204057.s018.xlsx]

## Sheet: Fig 1
Essman et al
Fig 1b											Fig 1e
Wild type	Wild type	Wild type	Wild type	Wild type	nRho-1*	nRho-1*	nRho-1*	nRho-1*	nRho-1*		Time	wild type			nRHO-1*
mean head	mean neck	mean midbody	mean hip	mean tail	mean head	mean neck	mean midbody	mean hip	mean tail		20	44.834	43.4931	70.7424	0	0	0
19.7959	20.338	12.2756	15.4743	14.7277	24.207	28.064	17.979	28.6821	31.8037		40	98.155	86.9863	93.8865	0	0	0
19.4503	18.5314	9.5959	17.2768	18.163	23.6219	27.3003	15.0686	29.9211	32.4553		60	95.3875	93.8356	96.5066	1.56986	0	0
19.6694	20.4594	11.0817	19.9458	19.3334	26.1779	28.0923	19.3062	29.9074	32.6339
23.4837	20.675	10.0322	15.7248	16.6564	25.461	29.7185	16.8539	28.4035	31.9595
17.2413	18.2024	16.7782	15.8155	18.1163	32.5185	31.9541	16.3184	32.3758	32.2361
17.3745	16.2212	7.56922	18.3659	25.6031	33.4913	33.6399	19.5472	30.8709	29.8596
19.0927	15.7409	7.72771	13.7305	14.1508	29.4156	30.5032	15.9655	29.207	33.2827
18.9262	17.5576	11.2499	18.8348	19.8542	28.725	30.5274	18.6026	29.6133	32.5657
18.9815	18.0339	8.50143	20.7998	20.4094	25.731	30.7777	14.0452	27.9935	35.3931
20.3584	20.2657	10.6084	18.2642	19.4201	31.4607	32.8709	18.9022	33.8545	36.8107
16.3731	18.5659	11.178	16.9648	17.9446	30.7252	39.7944	18.8655	38.142	40.9474
20.0841	19.6117	11.41	17.6687	19.2693	32.2947	30.6313	17.352	30.4995	34.3687
21.8903	20.92	9.94205	13.8959	13.9763	27.3072	31.9185	18.4159	29.6409	34.3863
22.5874	21.2647	12.1999	16.317	16.6706	39.5691	36.4388	22.0972	37.1294	45.877
18.6418	19.564	8.70771	14.2513	15.3939	30.1745	31.8626	19.8279	33.287	36.3563
21.3831	21.0239	12.4823	17.4091	18.2808	38.2719	38.3204	20.5611	36.6006	44.5958
21.5751	19.5741	10.6516	15.131	15.1255	33.7321	33.463	19.0638	32.1685	36.9881
19.5447	17.3199	8.3303	16.5393	16.9681	36.0938	37.6691	18.9592	37.2784	42.0321
20.5233	19.1959	11.8229	18.364	19.8946	29.9977	34.1181	21.806	34.2738	39.7486
21.6075	17.7771	8.05927	15.0832	15.2197	28.0978	34.0352	20.8372	32.2647	36.928
20.9019	19.8065	10.8966	14.7691	14.1625	26.8465	36.1866	19.777	36.9549	38.5966
18.4608	18.8684	9.85877	16.1003	17.6185	33.9286	36.18	16.9939	36.574	40.4166
19.8816	18.8553	8.91638	13.9819	14.441	38.8661	34.8605	21.6458	35.2906	39.5883
21.8157	19.251	10.1874	14.7037	14.7307	32.3331	29.1816	20.7374	30.6424	32.1987
22.6908	20.5181	11.0749	16.0357	16.6521	33.442	33.8475	20.7504	35.9343	39.8222
19.5432	18.3438	11.2412	15.2669	14.954	33.4336	33.5318	20.8698	35.0652	42.9557
18.729	18.4284	9.61018	15.448	17.7281	27.203	32.6063	20.9223	33.0951	38.109
21.1736	20.7096	11.3373	18.8368	20.919	31.0797	36.2583	20.0848	34.4502	37.344
17.9349	18.0504	10.9937	16.3719	17.9976	35.9278	39.7053	18.6345	34.6593	42.4106
20.3506	19.3791	14.1894	14.6693	18.0463	29.7969	38.2467	17.7738	36.0544	38.1778
20.994	19.844	11.9623	19.1727	19.2325	29.0357	32.1134	20.7528	32.4911	36.8314
22.1547	21.2454	11.2102	16.6644	18.1662	32.2104	33.1552	19.9031	35.4954	42.3966
20.1505	19.1957	11.0089	16.2229	16.8998
20.2269	19.3507	11.145	16.5822	16.6346
18.2727	18.6336	9.43241	15.0647	16.8709
17.0758	18.3942	11.483	19.1465	18.2229
22.5173	21.4134	14.1967	19.568	20.0994
20.6823	19.8165	12.891	18.606	17.5392
19.9922	18.3974	11.714	19.4166	18.9863
20.7225	20.0283	12.4887	22.0368	22.1819
20.8603	19.5417	10.915	21.3458	20.46
21.6091	19.0784	11.3277	18.76	20.1387
22.7793	20.7413	12.3354	21.0197	20.9036
19.559	19.3192	12.4261	15.9812	14.8557
22.9532	20.1754	11.1316	15.4984	16.2805
24.3636	21.7626	11.7538	17.1283	17.706
19.8958	20.4834	12.9073	17.5756	18.7018
20.431	20.0752	11.9761	16.0723	16.6119
19.8591	19.6042	11.8102	21.8533	21.4374
21.2381	18.6585	12.16	19.8741	20.1385
21.015	20.3027	12.5148	20.0477	19.0382
21.1005	20.3492	12.162	19.659	19.2635
20.2421	18.7023	10.2342	17.9418	18.925
21.2686	20.5807	13.4149	18.6213	18.3306
18.7349	16.9568	7.5865	18.8001	15.4234
20.2458	18.5899	11.3516	19.3098	19.0608
22.3951	19.9421	11.0404	19.5762	20.099
21.4783	20.1354	11.5189	17.0392	18.0238
26.1346	22.905	9.26272	17.3899	19.7465
21.6456	19.7785	10.881	19.4529	19.168
17.9816	18.3543	12.2046	18.7468	19.1167
20.2022	20.1359	13.2172	20.1975	22.263
24.7768	20.9129	9.59649	19.7712	20.8294
22.5716	19.1317	8.05663	12.9461	15.0952
25.2494	19.6093	6.82813	13.6361	16.3728
22.11	17.7494	8.14873	15.0656	17.28
22.4291	17.0927	6.95187	15.2468	17.1014
25.6687	22.1306	9.61038	18.0244	20.9683
21.3714	18.6972	11.9371	19.4596	23.3288
22.9941	19.4451	9.56873	15.634	17.0062

## Sheet: Fig 2
Essman et al
Fig 2b								Fig 2c																										Fig 2d
wild type	nRHO-1*	nRHO-1*;dat-1(nz99)	nRHO-1*;dat-1(ok157)	nRHO-1*;dat-1(ok157) g.dat-1 rescue line 2	nRHO*;dat-1(ok157) g.dat-1 rescue line 1	dat-1(ok157)		Time	wild type			dat-1(ok157)			nRHO-1*			nRHO-1*;dat-1(ok157)			nRHO*;dat-1(ok157) g.dat-1 rescue line 1			nRHO-1*;dat-1(ok157) g.dat-1 control line 1			nRHO*;dat-1(ok157) g.dat-1 rescue line 2			nRHO*;dat-1(ok157) g.dat-1 rescue control line 2				time	wild type			nRHO-1*			nRHO-1*;dat-1(ok157)			dat-1(ok157)
15.4743	28.6821	32.9821	28.2303	27.8915	36.4482	16.2725		20	44.834	43.4931	70.7424	85.3211	35.2857	38.8489	0	0	0	0.656814	0	0	0	0	0	0.384615	2.57143	11.828	0	0	0	1.2987	4.93602	7.88644		0	0	0	0	0	0	0	0	0	0	0	0	0
17.2768	29.9211	27.9059	23.0653	37.3169	31.6596	18.1704		40	98.155	86.9863	93.8865	93.2722	86.1429	69.0648	0	0	0	9.35961	1.66667	3.23077	0	0.186916	0.364963	6.53846	10	27.957	0.282486	0	0.268817	10.0649	17.7331	35.3312		10	0	0	0	0	0	0	0	0	0	0	0	0
19.9458	29.9074	26.8325	24.878	32.258	36.5379	17.2975		60	95.3875	93.8356	96.5066	96.6361	94.5714	84.1727	1.56986	0	0	19.376	7.22222	13.5385	0	0.186916	1.82482	10.3846	22.5714	44.086	0.564972	1.26984	1.07527	22.0779	27.0567	51.735		20	0	0	0	0	0	0	0	0	0	0	0	0
15.7248	28.4035	28.2061	24.7978	31.2035	39.8517	16.8198		120	100	100	100	100	100	100	6.75039	0.900901	0.356506	39.2447	33.3333	51.2308	2.07715	0.747664	6.20438	46.5385	35.4286	74.1936	1.9774	5.07937	4.03226	34.9026	40.9506	72.2398		30	0	0	0	5	0	0	0	0	0	0	0	0
15.8155	32.3758	27.2378	26.1446	29.5877	32.3512	19.6975		240	100	100	100	100	100	100	15.0706	6.30631	0.534759	51.3957	48.6111	58.1538	2.96736	3.17757	11.3139	53.0769	52.2857	81.7204	5.08475	9.20635	16.6667	53.4091	43.6929	85.8044		40	0	0	0	15	10	5	10	5	5	0	0	0
18.3659	30.8709	29.7548	26.6121	33.3124	30.2703	16.0662																												50	0	0	0	40	50	25	55	45	30	0	0	0
13.7305	29.207	27.8124	24.5529	28.0092	32.3047	15.3267																												60	0	0	5	75	80	55	100	100	70	5	0	0
18.8348	29.6133	22.4195	23.1919	25.4796	33.1509	19.9754																												70	10	10	20	100	100	90	100	100	95	20	10	15
20.7998	27.9935	30.7491	25.5521	30.1793	28.1796	20.4548																												80	35	30	50	100	100	100	100	100	100	35	30	40
18.2642	33.8545	31.4464	30.4033	42.7622	34.2591	19.3797																												90	65	55	95	100	100	100	100	100	100	70	70	70
16.9648	38.142	23.4505	29.6768	34.2535	28.7591	20.1235																												100	90	95	100	100	100	100	100	100	100	95	95	95
17.6687	30.4995	22.0079	23.2555	35.1138	31.5153	17.7517
13.8959	29.6409	31.241	24.3122	32.0025	30.7453	13.9914
16.317	37.1294	26.1758	28.0453	34.5448	28.9389	18.6656
14.2513	33.287	26.7224	24.9503	37.2799	32.5098
17.4091	36.6006	22.2977		28.1051	30.3796
15.131	32.1685	28.0719		33.6781	32.7079
16.5393	37.2784	27.782			26.6539
18.364	34.2738	22.596
15.0832	32.2647
14.7691	36.9549
16.1003	36.574
13.9819	35.2906
14.7037	30.6424
16.0357	35.9343
15.2669	35.0652
15.448	33.0951
18.8368	34.4502
16.3719	34.6593
14.6693	36.0544
19.1727	32.4911
16.6644	35.4954
16.2229
16.5822
15.0647
19.1465
19.568
18.606
19.4166
22.0368
21.3458
18.76
21.0197
15.9812
15.4984
17.1283
17.5756
16.0723
21.8533
19.8741
20.0477
19.659
17.9418
18.6213
18.8001
19.3098
19.5762
17.0392
17.3899
19.4529
18.7468
20.1975
19.7712
12.9461
13.6361
15.0656
15.2468
18.0244
19.4596
15.634

## Sheet: Fig 3
Essmann et al
Fig 3a							Fig 3b																				Fig 3c			Fig 3d
wild type	nRHO-1*	nRHO-1*;dat-1(ok157)	nRHO-1*;dat-1(ok157); cat-2(e1112)	dat-1(ok157);cat-2(e1112)	cat-2(e1112)		Time	wild type			nRHO-1*			nRHO*;dat-1(ok157)			nRHO-1*;dat-1(ok157);cat-2(e1112)			dat-1(ok157);cat-2(e1112)			cat-2(e1112)				nRHO-1* 0mM dopamine	nRHO-1* 20mM dopamine		time	wild type			nRHO-1*
15.4743	28.6821	28.2303	34.8428	21.8982	14.1694		20	44.834	43.4931	70.7424	0	0	0	0.656814	0	0	0	0	0	5.37634	6.78233	69.0476	30.4786	52.4691	27.2171		35.6031	17.6671		0	0	0	0	0	0	0
17.2768	29.9211	23.0653	39.2679	18.76	16.0132		40	98.155	86.9863	93.8865	0	0	0	9.35961	1.66667	3.23077	0	0	0.135135	53.2258	35.6467	84.9206	87.4055	87.037	71.2538		37.2381	16.3167		10	25.9259	52.9412	50	3.57143	0	0
19.9458	29.9074	24.878	36.6051	18.1756	27.9713		60	95.3875	93.8356	96.5066	1.56986	0	0	19.376	7.22222	13.5385	0	0	1.21622	73.1183	79.4953	90.0794	96.7254	96.9136	87.7676		29.3406	20.5222		20	29.6296	70.5882	68.75	7.14286	3.44828	0
15.7248	28.4035	24.7978	36.5862	18.8364	18.205		120				6.75039	0.900901	0.356506	39.2447	33.3333	51.2308	0.796813	2.5	32.4324								27.6413	21.5473		30	55.5556	79.4118	84.375	14.2857	6.89655	4.16667
15.8155	32.3758	26.1446	37.3069	22.2971	16.0694		240				15.0706	6.30631	0.534759	51.3957	48.6111	58.1538	13.2802	8.97059	45.2703								31.7037	17.5323		40	55.5556	91.1765	90.625	28.5714	13.7931	4.16667
18.3659	30.8709	26.6121	30.854	14.3833	15.8752																						26.0055	21.7604		50	70.3704	94.1176	90.625	39.2857	17.2414	20.8333
13.7305	29.207	24.5529	28.5358	20.8457	16.7162																						40.1558	17.1919		60	81.4815	100	93.75	42.8571	24.1379	25
18.8348	29.6133	23.1919	35.481	17.8825	13.7637																						28.993	22.1588		70	92.5926	100	96.875	46.4286	27.5862	37.5
20.7998	27.9935	25.5521	30.9308	15.7732	14.5211																						42.1651	19.8516		80	92.5926	100	100	50	34.4828	41.6667
18.2642	33.8545	30.4033	38.5703	16.9665	17.5738																						32.6895	16.7315		90	100	100	100	50	37.931	45.8333
16.9648	38.142	29.6768	33.9991	19.583	17.3235																						36.1551	15.0914
17.6687	30.4995	23.2555	35.9115	26.8024	15.9138																						36.7437	16.6
13.8959	29.6409	24.3122	36.8608	16.6799	15.9127																						38.6252	2.80971
16.317	37.1294	28.0453	38.0313	17.7316	15.9317																						38.1196	20.248
14.2513	33.287	24.9503	36.173	25.2144																							31.049	15.8085
17.4091	36.6006		33.589	17.1395																							38.7247	20.7353
15.131	32.1685		30.5297	14.8559																								21.1451
16.5393	37.2784		34.1134	15.4159																								15.5951
18.364	34.2738			21.3508																								19.7593
15.0832	32.2647			29.8834																								20.8851
14.7691	36.9549			17.2101																								19.8006
16.1003	36.574			17.8991																								34.0699
13.9819	35.2906			20.1249																								21.583
14.7037	30.6424			17.8489																								17.1965
16.0357	35.9343			20.2624																								20.2252
15.2669	35.0652			21.32
15.448	33.0951			19.2035
18.8368	34.4502			17.1826
16.3719	34.6593			17.2359
14.6693	36.0544			18.0192
19.1727	32.4911
16.6644	35.4954
16.2229
16.5822
15.0647
19.1465
19.568
18.606
19.4166
22.0368
21.3458
18.76
21.0197
15.9812
15.4984
17.1283
17.5756
16.0723
21.8533
19.8741
20.0477
19.659
17.9418
18.6213
18.8001
19.3098
19.5762
17.0392
17.3899
19.4529
18.7468
20.1975
19.7712
12.9461
13.6361
15.0656
15.2468
18.0244
19.4596
15.634

## Sheet: Fig 4
Essman et al
Fig 4a												Fig 4b
wild type	nRHO-1*	nRHO-1*;dat-1(ok157)	nRHO-1*;dat-1(ok157); dop-1(vs101)	nRHO-1*;dat-1(ok157); dop-1(vs101) rescue line 1	nRHO-1*;dat-1(ok157); dop-2(vs105)	nRHO-1*;dat-1(ok157); dop-3(vs106)	nRHO-1*;dat-1(ok157); dop-4(tm1392)	nRHO-1*;dat-1(ok157); dop-1(vs101) rescue line 2					nRHO-1*			nRHO-1*;dat-1(ok157);dop-1(vs101)			nRHO-1*;dat-1(ok157);dop-2(vs105)			nRHO-1*;dat-1(ok157);dop-3(vs106)			nRHO-1*;dat-1(ok157);dop-4(tm1392)			nRHO-1*;dat-1(ok157)			nRHO-1*;dat-1(ok157);dop-1(vs101) Fosmid rescue line 1			nRHO-1*;dat-1(ok157);dop-1(vs101) Fosmid rescue line 2
15.4743	28.6821	28.2303	35.5125		29.2689	26.3375	26.1538	19.1418				20	0	0	0	0	0	0	0.260417	0	0	0	0.17452	0	0	0	0	0.656814	0	0	0	0	0.280899	0	0.431034	0
17.2768	29.9211	23.0653	33.0116	34.736	28.5965	25.0289	24.7928	29.7268				40	0	0	0	0	0	0	3.125	2.2082	0.240964	0.269179	0.34904	1.26582	1.67364	0.957854	0.163399	9.35961	1.66667	3.23077	0	0.8978	2.71536	0.243309	2.80172	7.03812
19.9458	29.9074	24.878	33.7254	30.2807	27.87	26.0785	24.8843	19.3668				60	1.56986	0	0	0	0	0	11.7188	8.20189	2.16867	0.942126	8.02792	8.35443	3.9749	2.87356	1.63399	19.376	7.22222	13.5385	1.21212	3.76967	7.9588	0.973236	5.60345	15.8358
15.7248	28.4035	24.7978	38.2794	15.5144	24.6662	27.9714	35.7685	18.7866				120	6.75039	0.900901	0.356506	0.133869	0.351494	0.479616	26.5625	27.6025	15.6626	26.9852	37.6963	29.5359	10.8787	13.41	11.9281	39.2447	33.3333	51.2308	27.8788	24.008	23.1273	6.56934	25.6466	48.5337
15.8155	32.3758	26.1446	41.6631	16.0294	27.0651	30.2359	21.1943	25.7711				240	15.0706	6.30631	0.534759	0.401606	0.351494	0.959233	48.1771	55.5205	57.8313	71.7362	62.6527	60.9283	20.5021	25.8621	23.8562	51.3957	48.6111	58.1538	47.2727	51.3526	51.6854	37.9562	38.7931	56.8915
18.3659	30.8709	26.6121	32.9025	29.452	25.3223	23.8273	30.6456	38.2627
13.7305	29.207	24.5529	35.5387	18.184	26.478	29.5341	28.126	24.0118
18.8348	29.6133	23.1919	25.8337	30.3452	28.1259	19.5375	27.8316	29.0214
20.7998	27.9935	25.5521	33.5807	18.6014	23.1629	21.1142	23.6131	26.7757
18.2642	33.8545	30.4033	35.2742	18.4477	23.9458	24.9215	25.3133	21.5719
16.9648	38.142	29.6768	34.532	16.9454	23.0065	25.3284	16.7931	25.6265
17.6687	30.4995	23.2555	35.8309	19.108	23.7384	31.8471	21.9019	30.6315
13.8959	29.6409	24.3122	36.8321	22.4139	22.4665	31.4922	23.7214	29.8821
16.317	37.1294	28.0453	33.5108	15.8331	22.9333	29.1025	16.7544	30.4361
14.2513	33.287	24.9503	34.0341	23.3653	21.3645	30.6684	26.7743	34.5078
17.4091	36.6006		28.878	22.515	27.793	31.3396	27.3143	42.3044
15.131	32.1685		37.8269	29.8161		29.7787		31.4467
16.5393	37.2784			19.1332		26.3537
18.364	34.2738			14.2976		26.4282
15.0832	32.2647			19.302		26.8819
14.7691	36.9549			17.3864
16.1003	36.574			28.8894
13.9819	35.2906
14.7037	30.6424
16.0357	35.9343
15.2669	35.0652
15.448	33.0951
18.8368	34.4502
16.3719	34.6593
14.6693	36.0544
19.1727	32.4911
16.6644	35.4954
16.2229
16.5822
15.0647
19.1465
19.568
18.606
19.4166
22.0368
21.3458
18.76
21.0197
15.9812
15.4984
17.1283
17.5756
16.0723
21.8533
19.8741
20.0477
19.659
17.9418
18.6213
18.8001
19.3098
19.5762
17.0392
17.3899
19.4529
18.7468
20.1975
19.7712
12.9461
13.6361
15.0656
15.2468
18.0244
19.4596
15.634

## Sheet: Fig 6
Essmann et al
Fig 6a					Fig 6b				Fig 6c					Fig 6e						Fig 6f				Fig 6g
wild type	nRHO-1*	dgk-1(sy428)	nRHO-1*;dat-1(ok157)		wild type	nRHO-1*	nRHO-1*;dat-1(ok157)		wild type	nRHO-1*	dgk-1	nRHO-1*;dat-1(ok157)		N2	unc-31	unc-31:nRho-1	nRho-1	NLP12 OE		N2	nRho-1*	NLP12 OE		N2	PKC-1	UNC31	nRho-1	nrho-1:unc-31	nlp-12 OE
46.6	362	35.8	391.1		130.8	171.8	148		15.4743	28.6821	21.7586	28.2303		15.4743	14.356	20.6862	28.6821	25.8441		11356.8	26206.8	339265		46.618	155.245	88.9773	362.01	230.611	103.3
76.9	221.9	71.6	417.5		113.6	150.1	123		17.2768	29.9211	23.7837	23.0653		17.2768	16.0986	22.0416	29.9211	28.6454		13079.5	24693	239423		76.9299	125.583	114.155	221.856	210.77	80.3
84.2	163	63.9	502.6		118.8	119.1	124		19.9458	29.9074	21.5222	24.878		19.9458	23.4061	25.7489	29.9074	32.0661		11262.2	22569.2	148207		84.158	62.8862	141.341	162.987	166.645	76.5
57.8	170.9		610.5		128.2	292.7	142		15.7248	28.4035	27.9237	24.7978		15.7248	18.6901	27.2278	28.4035	31.3709		12262.4	36793.6			57.792	68.3758	131.947	170.911	72.3565
60	194.4				188.7	189.3			15.8155	32.3758	21.783	26.1446		15.8155	12.2509	31.2602	32.3758	29.6848		12081.4	33006.7			59.9845	56.3815	131.487	194.404	82.0083
39.2	274.5								18.3659	30.8709	23.5452	26.6121		18.3659	4.63018	22.7826	30.8709	19.0231		10637.9	30455.7			39.154	55.6435	170.283	274.523	242.257
									13.7305	29.207	22.6603	24.5529		13.7305	7.42369	15.5472	29.207	38.6949
									18.8348	29.6133	22.4865	23.1919		18.8348	13.8406	25.5973	29.6133	23.1227
									20.7998	27.9935	22.1041	25.5521		20.7998	13.9192	23.271	27.9935	28.3697
									18.2642	33.8545	19.3195	30.4033		18.2642	11.8243	33.3341	33.8545	32.6249
									16.9648	38.142	22.2244	29.6768		16.9648	16.5427	24.4095	38.142	30.1656
									17.6687	30.4995	26.4532	23.2555		17.6687	8.81179	25.7038	30.4995	37.387
									13.8959	29.6409	20.0831	24.3122		13.8959		23.7387	29.6409	30.6246
									16.317	37.1294	22.3035	28.0453		16.317		21.6589	37.1294	30.508
									14.2513	33.287		24.9503		14.2513		31.4025	33.287
									17.4091	36.6006				17.4091		30.9727	36.6006
									15.131	32.1685				15.131			32.1685
									16.5393	37.2784				16.5393			37.2784
									18.364	34.2738				18.364			34.2738
									15.0832	32.2647				15.0832			32.2647
									14.7691	36.9549				14.7691			36.9549
									16.1003	36.574				16.1003			36.574
									13.9819	35.2906				13.9819			35.2906
									14.7037	30.6424				14.7037			30.6424
									16.0357	35.9343				16.0357			35.9343
									15.2669	35.0652				15.2669			35.0652
									15.448	33.0951				15.448			33.0951
									18.8368	34.4502				18.8368			34.4502
									16.3719	34.6593				16.3719			34.6593
									14.6693	36.0544				14.6693			36.0544
									19.1727	32.4911				19.1727			32.4911
									16.6644	35.4954				16.6644			35.4954
									16.2229					16.2229
									16.5822					16.5822
									15.0647					15.0647
									19.1465					19.1465
									19.568					19.568
									18.606					18.606
									19.4166					19.4166
									22.0368					22.0368
									21.3458					21.3458
									18.76					18.76
									21.0197					21.0197
									15.9812					15.9812
									15.4984					15.4984
									17.1283					17.1283
									17.5756					17.5756
									16.0723					16.0723
									21.8533					21.8533
									19.8741					19.8741
									20.0477					20.0477
									19.659					19.659
									17.9418					17.9418
									18.6213					18.6213
									18.8001					18.8001
									19.3098					19.3098
									19.5762					19.5762
									17.0392					17.0392
									17.3899					17.3899
									19.4529					19.4529
									18.7468					18.7468
									20.1975					20.1975
									19.7712					19.7712
									12.9461					12.9461
									13.6361					13.6361
									15.0656					15.0656
									15.2468					15.2468
									18.0244					18.0244
									19.4596					19.4596
									15.634					15.634

## Sheet: Fig 7
Essmann et al
Fig 7a							Fig 7b																				Fig 7c					Fig 7d
wild type	nRHO-1*	nRHO-1*;dat-1(ok157)	nRHO-1*;dat-1(ok157) p.cat-2::dat-1 1ng line1	nRHO-1*;dat-1(ok157) p.cat-2::dat-1 10ng line1	nRHO-1*;dat-1(ok157) p.cat-2::dat-1 20ng line1		Time	control 1ng (line 1)			transgene 1ng (line 1)			control 10ng (line 1)			transgene 10ng (line 1)			control 20ng (line 1)			transgene 20ng (line 1)				dat-1(ok157)	dat-1(ok157) p.cat-2::dat-1 line 1	dat-1(ok157) p.cat-2::dat-1 line 2			wild type	nRHO-1*;dat-1(ok157)	nRHO-1*;dat-1(ok157) p.cat-2::dat-1 1ng	nRHO-1*;dat-1(ok157) p.cat-2::dat-1 10ng	nRHO-1*;dat-1(ok157) p.cat-2::dat-1 20ng
15.4743	28.6821	28.2303	34.6928	34.9881	28.9548		20	7.89149	39.3939	5.84795	6.73759	26.9697	3.22581	0.571429	7.92453	34.9265	0	1.0101	8.13397	2.17918	11.9869	23.4888	0.414938	0.763359	0		10	70	80			13.4	6.9	18.1	153	826.1
17.2768	29.9211	23.0653	28.7125	33.8305	38.2006		40	27.0037	49.3113	33.9181	20.5674	30.303	25.8065	18.8571	35.4717	44.8529	0	2.0202	26.3158	16.2228	39.7373	59.2401	0.414938	4.19847	2.50696		0	62.5	90			27	6.7	99.7	451.5	395
19.9458	29.9074	24.878	23.7522	28.211	39.2156		60	38.3477	66.9421	52.0468	37.9433	50.303	51.6129	41.1429	54.3396	51.1029	5.50459	12.1212	30.622	38.0145	55.9934	72.3662	0.829875	7.63359	5.57103		10	60	90			26.4	6.9	20.4	678.6	1169.7
15.7248	28.4035	24.7978	26.5951	34.6975	33.3829		120	65.8446	63.0854	67.8363	53.5461	60.6061	61.2903	69.1429	68.6792	64.3382	9.17431	21.2121	40.1914	69.0073	79.4745	75.475	2.07469	20.9924	22.702		10	70	80			104.1	8.2	34	447.2	472.9
15.8155	32.3758	26.1446	25.9922	31.2628	31.4057		240	79.4081	72.4518	68.421	71.6312	85.7576	67.7419	82.8571	67.5472	65.4412	13.7615	31.3131	55.9809	73.8499	81.9376	78.7565	4.56431	27.8626	33.2869							97.9			154.5
18.3659	30.8709	26.6121	25.9544	33.0087	37.3817																											52.3
13.7305	29.207	24.5529	27.551	31.8358	33.5251
18.8348	29.6133	23.1919	23.6718	29.3725	32.6565
20.7998	27.9935	25.5521	24.4042	28.7773	25.4679
18.2642	33.8545	30.4033	27.3719	30.7897	36.0781
16.9648	38.142	29.6768	21.5934	33.7966	40.8496
17.6687	30.4995	23.2555	26.3816	29.8375	39.5238
13.8959	29.6409	24.3122	29.5919	34.1288	37.2643
16.317	37.1294	28.0453	28.6921	36.9674	38.6348
14.2513	33.287	24.9503	23.3399	31.4076	34.1433
17.4091	36.6006		25.9524	34.9644	28.7023
15.131	32.1685		29.4633	27.0341	34.185
16.5393	37.2784		29.8402	24.8447	35.382
18.364	34.2738		26.0494	29.6262	31.6302
15.0832	32.2647			31.4039	29.4499
14.7691	36.9549
16.1003	36.574
13.9819	35.2906
14.7037	30.6424
16.0357	35.9343
15.2669	35.0652
15.448	33.0951
18.8368	34.4502
16.3719	34.6593
14.6693	36.0544
19.1727	32.4911
16.6644	35.4954
16.2229
16.5822
15.0647
19.1465
19.568
18.606
19.4166
22.0368
21.3458
18.76
21.0197
15.9812
15.4984
17.1283
17.5756
16.0723
21.8533
19.8741
20.0477
19.659
17.9418
18.6213
18.8001
19.3098
19.5762
17.0392
17.3899
19.4529
18.7468
20.1975
19.7712
12.9461
13.6361
15.0656
15.2468
18.0244
19.4596
15.634

## Sheet: S1
Essman et al
Figure a in S1 Fig						Figure b in S1 Fig
Wild-type	dat-1(ok157)	HS::RHO-1	HS::RHO-1*;dat-1(ok157)			WT meanHead	dat-1 meanHead	WT meanNeck	dat-1 meanNeck	WT meanMidbody	dat-1 meanMidbody	WT meanhip	dat-1 meanhip	WT meanTail	dat-1 meanTail
16.4436	15.9153	40.8252	25.5128			19.7959	23.8116	20.338	20.424	12.2756	11.2132	15.4743	16.2725	14.7277	18.1342
13.6659	15.9475	35.6263	27.8583			19.4503	24.0191	18.5314	22.2441	9.5959	9.73972	17.2768	18.1704	18.163	19.8595
15.9105	14.7579	31.8912	26.1798			19.6694	20.5376	20.4594	18.9964	11.0817	11.5369	19.9458	17.2975	19.3334	19.8171
17.4374	11.8603	41.9747	29.146			23.4837	20.6196	20.675	19.5225	10.0322	11.3008	15.7248	16.8198	16.6564	17.4168
16.6591	13.58	31.1962	28.9428			17.2413	20.6112	18.2024	18.9635	16.7782	13.471	15.8155	19.6975	18.1163	23.6439
14.0721	15.6345		21.1909			17.3745	23.1542	16.2212	20.5447	7.56922	10.4111	18.3659	16.0662	25.6031	19.7272
19.2392	19.5187		24.3718			19.0927	17.2761	15.7409	17.1826	7.72771	8.62482	13.7305	15.3267	14.1508	17.5852
15.4712	16.943		32.4207			18.9262	20.9455	17.5576	20.6009	11.2499	13.5107	18.8348	19.9754	19.8542	20.0063
13.7672	16.462		18.7314			18.9815	25.1873	18.0339	25.201	8.50143	13.4219	20.7998	20.4548	20.4094	22.0748
	17.5195		20.8328			20.3584	22.9888	20.2657	23.6424	10.6084	14.509	18.2642	19.3797	19.4201	19.7634
			21.1283			16.3731	18.1958	18.5659	20.007	11.178	14.0597	16.9648	20.1235	17.9446	19.3775
						20.0841	19.6567	19.6117	18.8369	11.41	11.2236	17.6687	17.7517	19.2693	18.9239
						21.8903	22.4568	20.92	19.823	9.94205	11.0152	13.8959	13.9914	13.9763	15.183
						22.5874	19.3878	21.2647	19.1688	12.1999	12.9693	16.317	18.6656	16.6706	20.4962
						18.6418		19.564		8.70771		14.2513		15.3939
						21.3831		21.0239		12.4823		17.4091		18.2808
						21.5751		19.5741		10.6516		15.131		15.1255
						19.5447		17.3199		8.3303		16.5393		16.9681
						20.5233		19.1959		11.8229		18.364		19.8946
						21.6075		17.7771		8.05927		15.0832		15.2197
						20.9019		19.8065		10.8966		14.7691		14.1625
						18.4608		18.8684		9.85877		16.1003		17.6185
						19.8816		18.8553		8.91638		13.9819		14.441
						21.8157		19.251		10.1874		14.7037		14.7307
						22.6908		20.5181		11.0749		16.0357		16.6521
						19.5432		18.3438		11.2412		15.2669		14.954
						18.729		18.4284		9.61018		15.448		17.7281
						21.1736		20.7096		11.3373		18.8368		20.919
						17.9349		18.0504		10.9937		16.3719		17.9976
						20.3506		19.3791		14.1894		14.6693		18.0463
						20.994		19.844		11.9623		19.1727		19.2325
						22.1547		21.2454		11.2102		16.6644		18.1662
						20.1505		19.1957		11.0089		16.2229		16.8998
						20.2269		19.3507		11.145		16.5822		16.6346
						18.2727		18.6336		9.43241		15.0647		16.8709
						17.0758		18.3942		11.483		19.1465		18.2229
						22.5173		21.4134		14.1967		19.568		20.0994
						20.6823		19.8165		12.891		18.606		17.5392
						19.9922		18.3974		11.714		19.4166		18.9863
						20.7225		20.0283		12.4887		22.0368		22.1819
						20.8603		19.5417		10.915		21.3458		20.46
						21.6091		19.0784		11.3277		18.76		20.1387
						22.7793		20.7413		12.3354		21.0197		20.9036
						19.559		19.3192		12.4261		15.9812		14.8557
						22.9532		20.1754		11.1316		15.4984		16.2805
						24.3636		21.7626		11.7538		17.1283		17.706
						19.8958		20.4834		12.9073		17.5756		18.7018
						20.431		20.0752		11.9761		16.0723		16.6119
						19.8591		19.6042		11.8102		21.8533		21.4374
						21.2381		18.6585		12.16		19.8741		20.1385
						21.015		20.3027		12.5148		20.0477		19.0382
						21.1005		20.3492		12.162		19.659		19.2635
						20.2421		18.7023		10.2342		17.9418		18.925
						21.2686		20.5807		13.4149		18.6213		18.3306
						18.7349		16.9568		7.5865		18.8001		15.4234
						20.2458		18.5899		11.3516		19.3098		19.0608
						22.3951		19.9421		11.0404		19.5762		20.099
						21.4783		20.1354		11.5189		17.0392		18.0238
						26.1346		22.905		9.26272		17.3899		19.7465
						21.6456		19.7785		10.881		19.4529		19.168
						17.9816		18.3543		12.2046		18.7468		19.1167
						20.2022		20.1359		13.2172		20.1975		22.263
						24.7768		20.9129		9.59649		19.7712		20.8294
						22.5716		19.1317		8.05663		12.9461		15.0952
						25.2494		19.6093		6.82813		13.6361		16.3728
						22.11		17.7494		8.14873		15.0656		17.28
						22.4291		17.0927		6.95187		15.2468		17.1014
						25.6687		22.1306		9.61038		18.0244		20.9683
						21.3714		18.6972		11.9371		19.4596		23.3288
						22.9941		19.4451		9.56873		15.634		17.0062

## Sheet: S2
Essman et al
Figure a in S2 Fig												Figure b in S2 Fig
wild type	dat-1(ok157)	dop-1(vs101)	dop-2(vs105)	dop-3(vs106)	dop-4(tm1392)	dat-1(ok157);dop-1(vs101)	dat-1(ok157);dop-2(vs105)	dat-1(ok157);dop-3(vs106)	dat-1(ok157);dop-4(tm1392)				dop-4(tm1392)			dat-1(ok157);dop-4(tm1392)			dat-1(ok157)
15.4743	16.2725	16.4404	15.7617	23.6063	20.0837	19.1419	12.3785	16.6236	15.9111			20	39.4078	45.1493	11.9101	32.7974	12.7604	33.8028	85.3211	35.2857	38.8489
17.2768	18.1704	14.4378	15.6456	17.7827	21.2482	17.3633	16.6749	19.8204	15.6014			40	71.754	73.8806	52.3595	65.2733	49.2188	63.2522	93.2722	86.1429	69.0648
19.9458	17.2975	16.9103	12.3151	19.586	16.058	17.7548	13.6605	20.0204	13.4939			60	85.6492	89.1791	80.8989	66.881	78.125	67.6056	96.6361	94.5714	84.1727
15.7248	16.8198	16.0842	15.1633	16.4627	20.0573	19.2085	14.5718	19.576	16.3252
15.8155	19.6975	13.0735	17.7168	19.9424	19.2421	13.4594	12.5945	18.3163	15.8406
18.3659	16.0662	13.5506	15.3743	20.7218	18.2408	14.103	16.5369	18.263	13.6997
13.7305	15.3267	13.6096	14.3148	17.5486	23.4735	14.2485	13.1934	18.1015	11.8733
18.8348	19.9754	15.2973	17.777	17.7748	21.9241	13.4987	16.0065	19.6262	17.2831
20.7998	20.4548	14.3149	17.409	15.4254	13.3052	17.1756	12.6713	19.6511	16.0356
18.2642	19.3797	12.962	12.5565	17.8185	15.633	14.1962	13.636	15.3807	17.7784
16.9648	20.1235	14.3471	14.157	14.4652	24.3878	17.8846	13.3685	21.8813	16.7092
17.6687	17.7517	16.1667	13.8411	16.625	16.8814	13.2422	13.9781	18.0525	16.5785
13.8959	13.9914	14.3413	19.1608		14.1328	13.5191	14.708	22.4484	19.3348
16.317	18.6656	12.9129	10.4975		21.0284				16.0358
14.2513		15.5434	14.6024		14.2839
17.4091					10.9326
15.131
16.5393
18.364
15.0832
14.7691
16.1003
13.9819
14.7037
16.0357
15.2669
15.448
18.8368
16.3719
14.6693
19.1727
16.6644
16.2229
16.5822
15.0647
19.1465
19.568
18.606
19.4166
22.0368
21.3458
18.76
21.0197
15.9812
15.4984
17.1283
17.5756
16.0723
21.8533
19.8741
20.0477
19.659
17.9418
18.6213
18.8001
19.3098
19.5762
17.0392
17.3899
19.4529
18.7468
20.1975
19.7712
12.9461
13.6361
15.0656
15.2468
18.0244
19.4596
15.634

## Sheet: S3
Essman et al
Figure a in S3 Fig			Figure b in S3 Fig			Figure c in S3 Fig			Figure d in S3 Fig			Figure e in S3 Fig
wild type	nRHO-1		wild type	nRHO-1		wild type	nRHO-1		wild type	nRHO-1		wild type	nRHO-1
613.573	1638.79		309.439	420.452		125.544	94.1552		2882.2	2348.2		7689.99	9190.68
1657.95	1277.56		190.989	341.575		60.1412	82.0449		2385.33	1851.87		8045.11	6803.03
189.683	835.739		133.776	321.319		20.6321	87.0421		2081.85	2697.87		6758.69	10520.5

## Sheet: S4
Essman et al
Figure a in S4 Fig										Figure b in S4 Fig
wild type	nRHO-1*	nRHO-1*;dat-1(ok157)	nRHO-1*;dat-1(ok157) p.cat-2::dat-1 1ng line1	nRHO-1*;dat-1(ok157) p.cat-2::dat-1 1ng line2	nRHO-1*;dat-1(ok157) p.cat-2::dat-1 10ng line1	nRHO-1*;dat-1(ok157) p.cat-2::dat-1 10ng line2	nRHO-1*;dat-1(ok157) p.cat-2::dat-1 20ng line1	nRHO-1*;dat-1(ok157) p.cat-2::dat-1 20ng line2		Time	control 1ng (line 1)			transgene 1ng (line 1)			control 1ng (line 2)			transgene 1ng (line 2)			control 10ng (line 1)			transgene 10ng (line 1)			control 10ng (line 2)			transgene 10ng (line 2)			control 20ng (line 1)			transgene 20ng (line 1)			control 20ng (line 2)			transgene 20ng (line 2)
15.4743	28.6821	28.2303	34.6928	22.1366	34.9881	27.5937	28.9548	30.8922		20	7.89149	39.3939	5.84795	6.73759	26.9697	3.22581	2.26064	25.9717	23.6589	0.420168	3.22581	1.5625	0.571429	7.92453	34.9265	0	1.0101	8.13397	9.30232	0.968188	1.4862	0	0	0	2.17918	11.9869	23.4888	0.414938	0.763359	0	1.66113	24.2	15.444	0	0.856164	0
17.2768	29.9211	23.0653	28.7125	23.7343	33.8305	28.4449	38.2006	39.9286		40	27.0037	49.3113	33.9181	20.5674	30.303	25.8065	20.4787	58.4806	52.132	5.04202	18.7097	18.2292	18.8571	35.4717	44.8529	0	2.0202	26.3158	38.1395	17.9806	26.327	1.01523	0.8	0	16.2228	39.7373	59.2401	0.414938	4.19847	2.50696	15.6146	44	42.471	0	3.59589	1.48515
19.9458	29.9074	24.878	23.7522	27.3787	28.211	22.7665	39.2156	34.2119		60	38.3477	66.9421	52.0468	37.9433	50.303	51.6129	32.2473	59.364	60.9353	9.66386	23.871	29.1667	41.1429	54.3396	51.1029	5.50459	12.1212	30.622	56.5116	41.0788	39.2781	6.59898	2	0.854701	38.0145	55.9934	72.3662	0.829875	7.63359	5.57103	30.5648	48.6	67.9537	0	7.53425	3.9604
15.7248	28.4035	24.7978	26.5951	21.7585	34.6975	28.5024	33.3829	28.3928		120	65.8446	63.0854	67.8363	53.5461	60.6061	61.2903	68.9495	74.0283	65.1994	28.1513	40	51.5625	69.1429	68.6792	64.3382	9.17431	21.2121	40.1914	63.4884	70.1245	52.2293	13.7056	6.6	3.4188	69.0073	79.4745	75.475	2.07469	20.9924	22.702	60.1329	59.2	80.3089	0	18.8356	8.41584
15.8155	32.3758	26.1446	25.9922	27.6171	31.2628	32.6518	31.4057	32.1724		240	79.4081	72.4518	68.421	71.6312	85.7576	67.7419	86.0372	74.5583	84.3191	53.3613	49.0323	66.1458	82.8571	67.5472	65.4412	13.7615	31.3131	55.9809	74.4186	79.2531	60.9342	28.934	16.8	9.40171	73.8499	81.9376	78.7565	4.56431	27.8626	33.2869	71.0963	80	83.0116	2.37288	23.6301	17.3267
18.3659	30.8709	26.6121	25.9544	23.7546	33.0087	29.323	37.3817	33.7353
13.7305	29.207	24.5529	27.551	25.1605	31.8358	27.4547	33.5251	35.036
18.8348	29.6133	23.1919	23.6718	26.4815	29.3725	25.0249	32.6565	35.8528
20.7998	27.9935	25.5521	24.4042	21.2219	28.7773	31.6745	25.4679	34.9199
18.2642	33.8545	30.4033	27.3719	29.3414	30.7897	31.5922	36.0781	41.1426
16.9648	38.142	29.6768	21.5934	33.999	33.7966	33.9834	40.8496	35.0308
17.6687	30.4995	23.2555	26.3816	25.4694	29.8375	38.9614	39.5238	35.6975
13.8959	29.6409	24.3122	29.5919	31.7015	34.1288	37.0187	37.2643	32.6068
16.317	37.1294	28.0453	28.6921	21.8518	36.9674	33.4596	38.6348	32.6135
14.2513	33.287	24.9503	23.3399	31.7611	31.4076	37.0895	34.1433	34.9086
17.4091	36.6006		25.9524	23.589	34.9644	36.7094	28.7023	39.2425
15.131	32.1685		29.4633	20.2778	27.0341		34.185	42.9775
16.5393	37.2784		29.8402		24.8447		35.382	36.265
18.364	34.2738		26.0494		29.6262		31.6302	32.846
15.0832	32.2647				31.4039		29.4499
14.7691	36.9549
16.1003	36.574
13.9819	35.2906
14.7037	30.6424
16.0357	35.9343
15.2669	35.0652
15.448	33.0951
18.8368	34.4502
16.3719	34.6593
14.6693	36.0544
19.1727	32.4911
16.6644	35.4954
16.2229
16.5822
15.0647
19.1465
19.568
18.606
19.4166
22.0368
21.3458
18.76
21.0197
15.9812
15.4984
17.1283
17.5756
16.0723
21.8533
19.8741
20.0477
19.659
17.9418
18.6213
18.8001
19.3098
19.5762
17.0392
17.3899
19.4529
18.7468
20.1975
19.7712
12.9461
13.6361
15.0656
15.2468
18.0244
19.4596
15.634
